# Supplementary material for: Neuropathology in chronic traumatic encephalopathy: a systematic review of comparative post-mortem histology literature
Source: Acta Neuropathol Commun. 2022 Aug 6;10:108. doi: 10.1186/s40478-022-01413-9 (PMC9356428; doi:10.1186/s40478-022-01413-9)
Supplement: Supplementary file 1 — Additional file 1. Summary of data acquired from all studies examined in this review. [file 40478_2022_1413_MOESM1_ESM.xlsx]

## Sheet: Key
Key
Brain Bank
BU-ADC	Boston University Alzheimer’s Disease Center
VA-BU-CLF	Veteran Affairs-Boston University-Concussion Legacy Foundation Brain Bank
UNITE	Understanding Neurologic Injury and Traumatic Encephalopathy (UNITE) Study Brain Bank
Mount Sinai Medical Centre	Division of Neuropathology, Mount Sinai Medical Center, New York,
University of Geneva School of Medicine	Department of Psychiatry, University of Geneva School of Medicine, Switzerland;
Institute of Biogerontology Research, Guam	Institute of Biogerontology Research, Sun City, Alz., and Guam Memorial Hospital, Agana, Guam
Emory ADRC	Emory Alzheimer’s Disease Research Center brain bank (Supplementary
VABBB	Veteran Affairs Biorepository Brain Bank
Massachusettes ADC	Massachusettes Alzheimer's disease research centre brain bank
Mount Sinai ADC	Mount Sinai Alzheimer's disease Centre
Northwestern University	Brain Bank of the Cognitive Neurology and Alzheimer Disease Center at Northwestern University
UPenn CNDR	University of Pennsylvania Center for Neurodegenerative Disease Research Brain Bank
MRC London Neurodegenerative Diseases Brain Bank	MRC London NeurodegenerativeDiseases Brain Bank, Institute of Psychiatry, London
Diseases
AD	Alzheimer's Disease
CBD	Corticobasal Degeneration
CTE	Chronic Traumatic Encephalopathy
DLB	Dementia with Lewy bodies
DS	Down's Syndrome
FTD	Frontotemporal Dementia
HD	Huntington's Disease
MSA	Multiple System Atrophy
PiD	Pick's Disease
PSP	Progressive Supranuclear Palsy
RHI	Repetitive Head Injury

## Sheet: All Human Tissue IHC Papers
All CTE Human Tissue Publications
All processed publications	Contains CTE human tissue histology, is a primary journal article, not a duplicate, not an animal study, written in english, article was retrieved
Pubmed ID	First Author	Year	Brain Bank (for CTE tissue)	Type of human IHC study	Exclusion Reason
1285493	Hof PR	1992	University of Geneva School of Medicine Mount Sinai Medical Centre	quantitative
1759560	Tokuda T	1991	Runwell Hospital (Corsellis Collection)	descriptive	no histology comparison to control or other disease
1850450	Dale GE	1991	Runwell Hospital (Corsellis Collection)	semi-quantitative
2191084	Roberts GW	1990	Runwell Hospital (Corsellis Collection)	semi-quantitative
2407121	Allsop D	1990	Runwell Hospital (Corsellis Collection)	descriptive	no histology comparison to control or other disease
2732729	Adams CW	1989	Runwell Hospital (Corsellis Collection)	qualitative
2853854	Lennox G	1988	University of Manchester (Mann Collection)	case study	case study n=1
2904573	Roberts GW.	1988	Runwell Hospital (Corsellis Collection)	qualitative
4729191	Corsellis JA	1973	Runwell Hospital (Corsellis Collection)	descriptive	no comparison between groups
6220852	Mann DM	1983	University of Manchester (Mann Collection)	quantitative
8059599	Buée L	1994	University of Geneva School of Medicine Mount Sinai Medical Centre	qualitative
8910904	McKenzie JE	1996	Runwell Hospital (Corsellis Collection)	quantitative
10442557	Geddes JF	1999	unknown	qualitative
11484824	Schmidt ML	2001	Massachusetts General Hospital Brain Bank	descriptive	no histology comparison to control or other disease
15987548	Omalu BI	2005	Omalu Collection	case study	case study n=1
17143242	Omalu BI	2006	Omalu Collection	case study	case study n=1
17952290	Areza-Fegyveres R	2007	Brazil Brain Bank, University of São Paulo, School of Medicine	case study	case study n=1
20102526	King A	2010	MRC London Neurodegenerative Diseases Brain Bank	qualitative
20201914	Omalu BI	2010	Omalu Collection	case study	case study n=1
20720505	McKee AC	2010	VA-BU-CLF Massachusetts Alzheimer's Disease Research Center Brain Bank	qualitative
21175533	Omalu BI	2010	Omalu Collection	case study	case study n=1
21358359	Omalu B	2011	Omalu Collection	descriptive	no histology comparison to control or other disease
21666500	Stone JG	2011	Raul Rudelli Collection	case study	case study n=1
22017610	Saing T	2012	Department of Pathology, University of California-Irvine	case study	case study n=1
22044102	Omalu B	2011	Omalu Collection	case study	case study n=1
22593173	Goldstein LE	2012	VA-BU-CLF	qualitative
23208308	McKee A.C.	2013	VA-BU-CLF	semi-quantitative
23268705	Kokjohn TA	2013	VA-BU-CLF Massachusetts Alzheimer's Disease Research Center Brain Bank	descriptive	no histology comparison to control or other disease
23745112	Hazrati LN	2013	University of Toronto	descriptive	no histology comparison to control or other disease
24559032	Ling H	2014	Queens Square Brain Bank, London	case study	case study n=1
25378682	Hales C	2014	Emory University	case study	case study n=1
25828776	Lepreux S	2015	GIE Neuro-CEB brain bank	case study	case study n=1
25943889	Stein TD	2015	VA-BU-CLF	quantitative
26176913	Kondo A	2015	VA-BU-CLF	qualitative
26381255	Lucke-Wold B.P.	2016	Omalu Collection	quantitative
26493714	Azad TD	2016	National Institutes of Health, USA	case study	case study n=1
26497674	Ling H	2015	Queens Square Brain Bank, London	descriptive	brain bank study. no histology comparison to control or other disease
26518018	Bieniek KF	2015	Mayo Clinic Brain Bank	case study	brain bank study. no histology comparison to control or other disease
26556772	Puvenna V	2016	VA-BU-CLF	semi-quantitative
26667418	McKee	2016	VA-BU-CLF UNITE study Brain Bank Mayo Clinic Brain Bank	descriptive	no histology comparison to control or other disease
26671985	Kanaan NM	2016	VA-BU-CLF BU ADC	qualitative
26716062	Fredericks CA	2015	unknown	case study	case study n=1
26747562	Mez J	2016	VA-BU-CLF	case study	case study n=1
26998921	Armstrong RA	2017	VA-BU-CLF	quantitative
27245243	Doherty CP	2016	Dublin Brain Bank	case study	case study n=1
27391531	Armstrong RA	2017	VA-BU-CLF	quantitative
27472879	Grinberg LT	2016	Brazil Brain Bank, University of São Paulo, School of Medicine	case study	case study n=1
27543120	Koga S	2016	Mayo Clinic Brain Bank	descriptive	brain bank study. no histology comparison to control or other disease
27770214	Armstrong RA	2017	VA-BU-CLF	quantitative
27793189	Cherry JD	2016	VA-BU-CLF	quantitative
27815395	Noy S	2016	Health Sciences Centre, Winnipeg, Manitoba, Canada	case study	brain bank study. no histology comparison to control or other disease
27834536	Mufson EJ	2016	VA-BU-CLF	descriptive	no histology comparison to control or other disease
28205009	Ling H	2017	Queens Square Brain Bank, London	descriptive	no histology comparison to control or other disease
28214960	Holleran L.	2017	VA-BU-CLF	descriptive	no histology comparison to control or other disease
28413156	Combs B	2017	VA-BU-CLF	qualitative
28524178	Seo JS	2017	VA-BU-CLF	quantitative
28680303	Lee K	2017	Seoul National University Hospital Brain Bank	case study	case study n=1
28742910	Mez J	2017	VA-BU-CLF	descriptive	no histology comparison to control or other disease
28950005	Cherry JD	2017	VA-BU-CLF	descriptive	no histology comparison to control or other disease
29136240	Omalu B.	2018	Omalu Collection	case study	case study n=1
29145658	Cherry JD	2018	VA-BU-CLF	quantitative
29298849	Moszczynski AJ	2018	VA-BU-CLF	semi-quantitative
29338612	Mufson EJ	2018	VA-BU-CLF	descriptive	no histology comparison to control or other disease
30053297	Adams JW	2018	VA-BU-CLF BU ADC Framingham Heart Study	quantitative
30079371	Byrd M	2018	unknown	descriptive	no histology comparison to control or other disease
30194648	Hsu ET	2018	VA-BU-CLF	quantitative
30299493	Walt GS	2018	Department of Veterans Affairs Biorepository Brain Bank	semi-quantitative
30390709	Cherry JD	2018	VA-BU-CLF	descriptive	no histology comparison to control or other disease
30563563	Nemani SK	2018	VA-BU-CLF National Prion Disease Pathology Surveillance Center of Case Western Reserve University	descriptive	no histology comparison to control or other disease
30564964	Armstrong RA	2019	VA-BU-CLF	quantitative
30574863	Farrell M	2019	Dublin Brain Bank	case study	case study n=1
30760862	Schwab N	2019	University of Toronto	descriptive	no histology comparison to control or other disease
30786665	A Armstrong R.	2018	VA-BU-CLF	quantitative
30894745	Falcon B.	2019	unknown	descriptive	no histology comparison to control or other disease
31152201	Lee EB	2019	Glasgow TBI Archive	descriptive	no histology comparison to control or other disease
31183671	Standring OJ	2019	VA-BU-CLF BU ADC Framingham Heart Study	semi-quantitative
31242928	Buckland ME	2019	Australian Sports Brain Bank	case study	case study n=2
31308796	Bi B	2019	VA-BU-CLF	quantitative
31380975	Alosco ML	2019	VA-BU-CLF	descriptive	no histology comparison to control or other disease
31504227	Takahata K.	2019	Mayo Clinic Brain Bank	descriptive	no histology comparison to control or other disease
31589352	Mez J.	2020	VA-BU-CLF	descriptive	no histology comparison to control or other disease
31661038	Marquié M	2019	BU ADC	descriptive	no histology comparison to control or other disease
31831066	Kelley C.M.	2019	VA-BU-CLF	descriptive	no histology comparison to control or other disease
31851313	Iacono D	2020	Brain Tissue Repository and Neuropathology Core, Center for Neuroscience and Regenerative Medicine, Bethesda, USA	descriptive	no histology comparison to control or other disease
31904765	Mantyh W.G.	2020	University of California San Franciso Neurodegenerative Disease Brain Bank	case study	case study n=1
32098626	Pearce AJ	2020	Australian Sports Brain Bank	case study	case study n=1
32117011	Yang C	2020	Rush Memory and Aging Project, Rush University Medical Centre	case study	case study n=1
32332103	LoBue C	2020	National Alzheimer's Coordinating center	descriptive	brain bank study. no histology comparison to control or other disease
32337952	A Armstrong R.	2020	VA-BU-CLF	quantitative
32390044	Arena JD	2020	Glasgow TBI Archive University of Pennsylvania Center for Neurodegenerative Disease Research Brain Bank	semi-quantitative
32500646	Cherry JD	2020	VA-BU-CLF	descriptive	no histology comparison to control or other disease
32778942	Alosco ML	2020	VA-BU-CLF	descriptive	no histology comparison to control or other disease
32869318	Warling A.	2021	VA-BU-CLF	quantitative
32939646	Adams J.W.	2020	VA-BU-CLF	descriptive	no histology comparison to control or other disease
33278887	Cherry JD	2020	VA-BU-CLF BU ADC Framingham Heart Study	quantitative
33426528	Arena JD	2020	Glasgow TBI Archive University of Pennsylvania Center for Neurodegenerative Disease Research Brain Bank	quantitative
33611507	Bieniek KF	2021	VA-BU-CLF UNITE study Brain Bank Mayo Clinic Brain Bank	descriptive	no histology comparison to control or other disease
33627496	Schwab N	2021	University of Toronto Canadian Concussion Centre	descriptive	no histology comparison to control or other disease
33706376	Danielsen T	2021	El Paso County Coroner's Office	case study	case study n=1
33826224	Mez J	2021	VA-BU-CLF	descriptive	no histology comparison to control or other disease
33980303	Cherry JD	2021	VA-BU-CLF	quantitative
34019156	Chancellor KB	2021	VA-BU-CLF	quantitative
34060470	Anderson E.N.	2021	VA-BU-CLF	qualitative
34626223	Kaufman S.K.	2021	VA-BU-CLF	semi-quantitative

## Sheet: Summary of Included Papers
Summary of Publications
Included publications	Contains CTE human tissue histology, is a primary journal article, not a duplicate, not an animal study, written in english, article was retrieved AND not a case study or descriptive study
ARTICLE INFORMATION				PATHOLOGY CATEGORY
PMID	First Author	Year	Brain Bank (for CTE tissue)	Tau	Beta-Amyloid	TDP43	Lewy Bodies	Astrogliosis	Microgliosis	Axonopathy	Vascular Dysfunction	Cell Stress
1285493	Hof PR	1992	University of Geneva School of Medicine Mount Sinai Medical Centre	YES	YES	NO	NO	NO	NO	NO	NO	NO
1850450	Dale GE	1991	Runwell Hospital (Corsellis Collection)	YES	NO	NO	NO	NO	NO	NO	NO	YES
2191084	Roberts GW	1990	Runwell Hospital (Corsellis Collection)	YES	YES	NO	NO	NO	NO	NO	NO	NO
2732729	Adams CW	1989	Runwell Hospital (Corsellis Collection)	NO	NO	NO	NO	NO	NO	NO	YES	NO
2904573	Roberts GW.	1988	Runwell Hospital (Corsellis Collection)	YES	NO	NO	NO	NO	NO	NO	NO	NO
6220852	Mann DM	1983	University of Manchester (Mann Collection)	YES	NO	NO	YES	NO	NO	NO	NO	NO
8059599	Buée L	1994	University of Geneva School of Medicine Mount Sinai Medical Centre	NO	NO	NO	NO	NO	NO	NO	YES	NO
8910904	McKenzie JE	1996	Runwell Hospital (Corsellis Collection)	YES	NO	NO	NO	NO	NO	NO	NO	NO
10442557	Geddes JF	1999	unknown	YES	NO	NO	NO	NO	NO	NO	NO	NO
20102526	King A	2010	MRC London Neurodegenerative Diseases Brain Bank	NO	NO	YES	NO	NO	NO	NO	NO	NO
20720505	McKee AC	2010	VA-BU-CLF Massachusetts Alzheimer's Disease Research Center Brain Bank	YES	NO	YES	NO	NO	NO	NO	NO	NO
22593173	Goldstein LE	2012	VA-BU-CLF	YES	NO	NO	NO	NO	YES	YES	NO	NO
23208308	McKee A.C.	2013	VA-BU-CLF	YES	NO	YES	YES	NO	NO	YES	NO	NO
25943889	Stein TD	2015	VA-BU-CLF	NO	YES	NO	NO	NO	NO	NO	NO	NO
26176913	Kondo A	2015	VA-BU-CLF	YES	NO	NO	NO	NO	NO	NO	NO	NO
26381255	Lucke-Wold B.P.	2016	Omalu Collection	YES	NO	NO	NO	NO	NO	NO	NO	YES
26556772	Puvenna V	2016	VA-BU-CLF	YES	NO	NO	NO	NO	NO	NO	NO	NO
26671985	Kanaan NM	2016	VA-BU-CLF BU ADC	YES	NO	NO	NO	NO	NO	NO	NO	NO
26998921	Armstrong RA	2017	VA-BU-CLF	YES	NO	NO	NO	NO	NO	NO	NO	NO
27391531	Armstrong RA	2017	VA-BU-CLF	YES	NO	NO	NO	NO	NO	NO	NO	NO
27770214	Armstrong RA	2017	VA-BU-CLF	YES	NO	NO	NO	NO	NO	NO	NO	NO
27793189	Cherry JD	2016	VA-BU-CLF	YES	NO	NO	NO	YES	YES	NO	NO	NO
28413156	Combs B	2017	VA-BU-CLF	YES	NO	NO	NO	NO	NO	NO	NO	NO
28524178	Seo JS	2017	VA-BU-CLF	YES	NO	NO	NO	NO	NO	NO	NO	NO
29145658	Cherry JD	2018	VA-BU-CLF	YES	NO	NO	NO	YES	NO	NO	NO	NO
29298849	Moszczynski AJ	2018	VA-BU-CLF	YES	NO	NO	NO	NO	NO	NO	NO	NO
30053297	Adams JW	2018	VA-BU-CLF BU ADC Framingham Heart Study	YES	NO	NO	YES	NO	NO	NO	NO	NO
30194648	Hsu ET	2018	VA-BU-CLF	YES	NO	NO	NO	YES	NO	NO	NO	NO
30299493	Walt GS	2018	Department of Veterans Affairs Biorepository Brain Bank	YES	NO	NO	NO	NO	NO	NO	NO	NO
30564964	Armstrong RA	2019	VA-BU-CLF	YES	NO	NO	NO	NO	NO	NO	NO	NO
30786665	Armstrong RA	2018	VA-BU-CLF	NO	YES	NO	NO	NO	NO	NO	NO	NO
31183671	Standring OJ	2019	VA-BU-CLF BU ADC Framingham Heart Study	YES	YES	NO	NO	NO	NO	NO	YES	NO
31308796	Bi B	2019	VA-BU-CLF	NO	NO	NO	NO	NO	NO	YES	NO	NO
32337952	Armstrong RA	2020	VA-BU-CLF	NO	YES	NO	NO	NO	NO	NO	NO	NO
32390044	Arena JD	2020	Glasgow TBI Archive University of Pennsylvania Center for Neurodegenerative Disease Research Brain Bank	YES	NO	NO	NO	NO	NO	NO	NO	NO
32869318	Warling A.	2021	VA-BU-CLF	NO	NO	NO	NO	NO	NO	YES	NO	NO
33278887	Cherry JD	2020	VA-BU-CLF BU ADC Framingham Heart Study	NO	NO	NO	NO	NO	YES	NO	NO	NO
33426528	Arena JD	2020	Glasgow TBI Archive University of Pennsylvania Center for Neurodegenerative Disease Research Brain Bank	YES	NO	NO	NO	NO	NO	NO	NO	NO
33980303	Cherry JD	2021	VA-BU-CLF	YES	NO	NO	NO	NO	NO	NO	NO	NO
34019156	Chancellor KB	2021	VA-BU-CLF	NO	NO	NO	NO	YES	NO	YES	NO	NO
34060470	Anderson E.N.	2021	VA-BU-CLF	NO	NO	YES	NO	NO	NO	NO	NO	NO
34626223	Kaufman S.K.	2021	VA-BU-CLF	YES	NO	NO	YES	NO	NO	NO	NO	YES
	Totals	42		31	6	4	4	4	3	5	3	3

## Sheet: Tau
Tau
ARTICLE AND MARKER INFORMATION					STUDY DESIGN AND CHARACTERISTICS OF SUBJECTS																				PATHOLOGICAL CHANGES							DETAILS OF IHC METHODOLOGY
PMID	First Author	Year	Category	Marker	Study Type	Quantitative Method	CTE (N)	AD (N)	CTRL (N)	CTE Severity (N)	AD Severity	Age CTE	Age AD	Age CTRL	Sex CTE (M/F)	Sex AD (M/F)	Sex CTRL (M/F)	Other Diseases (N)	Age Other Disease Groups	Sex Other Disease Groups (M/F)	Brain Bank	Head Injury Exposure	Sport	Level of Play	Brain Region(s) Examined	CTE vs. CTRL Comparison	CTE vs. CTRL Summary	CTE vs. AD Comparison	CTE vs AD Summary	CTE vs Other Disease Comparison	Findings	Tissue Type	Antigen/Stain	Antibody Host Species	RRID	Antibody Clone	Antibody Vendor (Catalog No.)	Antibody Concentration	IHC Method
1285493	Hof PR	1992	Tau	Thioflavin S stain, MV4	quantitative	number of NFTs per mm2	3	8	not applicable	not assessed	not assessed	58y, 63y, 69y	80.3 ±6.5	not applicable	not reported	not reported	not applicable	not applicable	not applicable	not applicable	University of Geneva School of Medicine, Mount Sinai Medical Centre	sport	boxing	professional	superior frontal, orbitofrontal, and occipital cortex. Hippocampus and entorhinal cortex	not applicable	not applicable	CTE > AD in layers II-III; CTE < AD in layers V-VI	not applicable	not applicable	NFTs are concentrated in the superficial layers of the cortex in dementia pugilistica cases compared to deep layers in Alzheimer's disease	formalin-fixed, 30um sections	thioflavin S stain	not applicable	not applicable	not applicable	not applicable	not applicable	stain
																																	tau	not reported	not reported	MV4	not reported	not reported	chromogenic
1850450	Dale GE	1991	Tau	Bielschowski stain, BF10	semi-quantitative	score from - to +++	11	not applicable	5	not reported	not applicable	67.1 ± 7.8	not applicable	59.8 ± 24.8	11/0	not applicable	5/0	not applicable	not applicable	not applicable	Runwell Hospital	sport	boxing	professional, amateur	frontal and temporal lobe	CTE > CTRL	increase	not applicable	not applicable	not applicable	increased labelling of NFTs with BF10 and Bielschowski stain in dementia pugilistica cases compared to controls	formalin-fixed paraffin-embedded, 20um sections	Bielschowski silver stain	not applicable	not applicable	not applicable	not applicable	not applicable	stain
																																	phospho-neurofilament medium	mouse	not reported	BF10	not reported	not reported	chromogenic
2191084	Roberts GW	1990	Tau	Bielschowski stain	semi-quantitative	score from - to +++	20	20	20	not assessed	not assessed	63.6 ± 12.1	range 55-85	range 58-90	20/0	not reported	not reported	not applicable	not applicable	not applicable	Runwell Hospital	sport	boxing	professional, amateur	temporal lobe	CTE > CTRL	increase	CTE = AD	no change	not applicable	similar amount of NFTs in temporal lobe of AD and dementia pugilistica cases. Far more than in controls	formalin-fixed paraffin-embedded, 20um sections	Bielschowski silver stain	not applicable	not applicable	not applicable	not applicable	not applicable	stain
2904573	Roberts GW.	1988	Tau	BF10, RT97, paired helical filment	qualitative	not applicable	8	15	not applicable	not assessed	not assessed	range 60-91y	not reported	not applicable	8/0	15/0	not applicable	not applicable	not applicable	not applicable	not reported	sport	boxing	not reported	temporal lobe	not applicable	not applicable	CTE = AD	no change	not applicable	all antibodies that labelled tangles in AD also labelled those in dementia pugilistica. Neuritic plaques in dementia pugilistica are more primitive than those in AD.	formalin-fixed paraffin-embeded	tau paired helical filaments	rabbit	not reported	not reported	Brion et al 1985	1:500 - 1:2000	chromogenic
																																	phospho-neurofilament medium	mouse	not reported	BF10	not reported	1:500 - 1:2000	chromogenic
																																	tau 210kDa	mouse	not reported	RT97	not reported	1:500 - 1:2000	chromogenic
																																	tau paired helical filaments	not reported	not reported	not reported	Immunonuclear Corp USA (no catalog)	1:500 - 1:2000	chromogenic
6220852	Mann DM	1983	Tau	H&E stain	semi-quantitative	score from - to +++	4	19	63	not assessed	not assessed	55.2 ± 1.0	84.7 ± 1.0	not reported	not reported	not reported	not reported	DS (1), PD (6), PSP (3), MND (8)	Down's syndrome (59y), PD (65.7 ± 7.5), PSP (56.0 ± 7.5), MND (57.9 ± 2.2)	not reported	Department of Pathology, University of Manchester	not reported	not reported	not reported	locus ceruleus	CTE > CTRL	increase	CTE > AD	increase	CTE > MND, PD; CTE = DS, CTE < PSP	increased NFTs and ghost cells in locus ceruleus of dementia pugilistica cases compared to AD, PD, and MND. Less than PSP. Similar to down syndrome.	formalin-fixed paraffin-embedded	H&E stain	not applicable	not applicable	not applicable	not applicable	not applicable	stain
8910904	McKenzie JE	1996	Tau	Alz-50	quantitative	area of tau labelling	5	5	5	not assessed	not assessed	65.2 ± 7.5	78.8 ± 10.2	84.2 ± 8.0	5/0	3/2	2/3	DS (7)	57.3 ± 4.5	5/2	Runwell Hospital	sport	boxing	not reported	temporal lobe	CTE > CTRL	increase	CTE > AD	increase	CTE = DS	sulcus tau load was similar in AD, down's syndrome and dementia pugilistica. Gyrus tau load was higher in dementia pugilistica and Down's syndrome than AD. All disease groups showed more NFTs than controls. The amount of tau that was NFT, threads or neurites was not different between disease groups.	formalin-fixed paraffin-embedded, 12um sections	tau (conformation dependent)	mouse	not reported	Alz-50	Peter Davis (gift)	01:10:00	chromogenic
10442557	Geddes JF	1999	Tau	tau (Dako A0024)	qualitative	not applicable	4	not applicable	21	not assessed	not applicable	23, 28, 28, 23	not applicable	range 20-29	5/0	not applicable	13/8	not applicable	not applicable	not applicable	not reported	sport, head banging	boxing, soccer	professional, amateur	temporal lobe	CTE > CTRL	increase	not applicable	not applicable	not applicable	NFTs labelled with all tau antibodies in dementia pugilistica cases. No NFTs in control brains. Note: study only compared Dako tau antibody between disease and control group	formalin-fixed	tau (C-terminus, MTBD)	rabbit	not reported	not applicable	Dako (A0024)	1:1000	chromogenic
20720505	McKee AC	2010	Tau	Bielschowsky stain, AT8, PHF-1, CP13	qualitative	not applicable	9	not applicable	12	not assessed	not applicable	67 ± 17.7	not applicable	not reported	9/0	not applicable	not reported	ALS (12), CTE+MND (3)	ALS: not reported; CTE+MND: 66, 49, 67	ALS: not reported; CTE+MND: 3/0	BU-ADC, Massachusetts ADC, Mount Sinai ADC	sport	american football, boxing, ice hockey	professional	spinal cord	CTE > CTRL	increase	not applicable	not applicable	CTE = CTE + MND, CTE > ALS	spinal cord from normal and ALS cases show rare tau+ neurites in cervical cord but no NFTs. CTE and CTE+ALS cases showed occasional tau neurites and NFTs in the posterior, lateral and anterior horns of spinal cord.	formalin-fixed, paraffin-embedded	Bielschowski silver stain	not applicable	not applicable	not applicable	not applicable	not applicable	stain
																																	phospho-tau pS202/pT205	mouse	not reported	AT8	Pierce Endogen (no catalog provided)	1:2000	chromogenic
																																	phospho-tau pS396/pS404	mouse	not reported	PHF-1	Peter Davis (gift)	1:1000	chromogenic
22593173	Goldstein LE	2012	Tau	CP-13, AT8, Tau 46	qualitative	not applicable	8	not applicable	4	not assessed	not applicable	26.5 ± 9.4	not applicable	20.5 ± 2.6	8/0	not applicable	4/0	not applicable	not applicable	not applicable	BU-ADC	military; sport	american football; wrestling	amateur; professional	inferior frontal, dorsolateral frontal, parietal, and temporal cortices	CTE > CTRL	increase	not applicable	not applicable	not applicable	observed perivascuar tau NFTs and glial tangles in sulcal depths of inferior frontal, dorsolateral frontal, parietal, and temporal cortices of CTE cases. Also detected in superficial layers of the frontal and parietal cortex and anterior hippocampus. None of the four young adult controls showed any phosphorylated tau pathology	formalin-fixed paraffin-embeded	phospho-tau pS202/pT205	mouse	not reported	CP-13	Peter Davis (gift)	not reported	chromogenic
																										CTE > CTRL		not applicable		not applicable			phospho-tau pS202/pT205	mouse	not reported	AT8	Pierce Endogen (no catalog provided)	not reported	chromogenic
																										CTE > CTRL		not applicable		not applicable			tau	mouse	not reported	Tau-46	G Hall (gift)	not reported	chromogenic
23208308	McKee A.C.	2013	Tau	AT8	qualitative	not applicable	68	not applicable	17	stage I (n = 7), stage II (n = 14), stage III (n = 15), stage IV (n = 15)	not applicable	55.3 ± 21.8	not applicable	32.6 ± 22.4	51/0	not applicable	16/1	not applicable	not applicable	not applicable	VA-BU-CLF, BU-ADC, Framingham Heart Study	sport, military	american football, ice hockey, wrestling, boxing	professional, semi-pro, college, amateur (high-school)	whole brain coronal slice	CTE > CTRL	increase	not applicable	not applicable	not applicable	note: 68/85 had CTE lesions, 51/85 were diagnosed as CTE. Amount of tau increased compared to controls and with successive CTE stage	formalin-fixed paraffin-embedded 10um sections and formalin-fixed coronal full hemisphere 50um slice	phospho-tau pS202/pT205	mouse	not reported	AT8	Pierce Endogen (no catalog provided)	not reported	chromogenic
																																	phospho-tau pS202/pT205	mouse	not reported	CP13	Peter Davis (gift)	not reported	chromogenic
26176913	Kondo A	2015	Tau	cis tau, trans tau	qualitative	not applicable	16	not applicable	8	stage III (5), stage IV (11)	not applicable	73.1 ± 14.5	not applicable	70.5 ± 5.2	not reported	not applicable	not reported	not applicable	not applicable	not applicable	VA-BU-CLF	sport, military	american football, boxing,	professional	frontal cortex	CTE > CTRL	increase	not applicable	not applicable	not applicable	cis tau labeling was only present in CTE brains, not controls. Trans tau was observed in soma of cells in both control and CTE brains. Cis tau was more concentrated near blood vessels and colocalised with AT180, T22, AT8, AT100 and Alz50. Cis tau localised with axon markers but not dendritic markers	formalin-fixed	cis tau	mouse	not available	113	generated by authors	not reported	fluorescence
																										CTE = CTRL		not applicable		not applicable			trans tau	mouse	not available	25	generated by authors	not reported	fluorescence
26381255	Lucke-Wold B.P.	2016	Tau	PHF, CP-13, MC1	quantitative	ratio of positive cells	2	not applicable	1	not reported	not applicable	40, 36	not applicable	44	2/0	not applicable	1/0	not applicable	not applicable	not applicable	not reported	sport	american football, wrestling	professional	entorhinal cortex	CTE > CTRL	increase	not applicable	not applicable	not applicable	CTE cases showed increased tau labelling compared to control	formalin-fixed paraffin-embedded	phospho-tau pS202/pT205	mouse	not reported	CP-13	Peter Davis (gift)	not reported	chromogenic
																										CTE > CTRL		not applicable		not applicable			tau paired helical filaments	mouse	not reported	PHF	Peter Davis (gift)	not reported	chromogenic
																										CTE > CTRL		not applicable		not applicable			tau (conformation dependent)	mouse	not reported	MC1	Peter Davis (gift)	not reported	chromogenic
26556772	Puvenna V	2016	Tau	AT8, CP-13	semi-quantitative	score from 0 - 3	6	not applicable	6	stage III (1), stage IV (5)	not applicable	range 50-99	not applicable	77.8 ± 14.9	6/0	not applicable	1/3 (2 cases NA)	epilepsy (19)	24.3 ± 19.6	9/10	VA-BU-CLF, Cleveland Clinic	sport, military	american football	not reported	temporal lobe	CTE > CTRL	increase	not applicable	not applicable	CTE = epilepsy	Levels and expression pattern of p-tau in epilepsy was comparable to that of CTE. CTE showed more tau than controls	formalin-fixed	phospho-tau pS202/pT205	mouse	not reported	AT8	ThermoFisher Scientific (MN1020B)	not reported	chromogenic
																																	phospho-tau pS202/pT205	mouse	not reported	CP-13	Peter Davis (gift)	not reported	chromogenic
																																	pan-tau (aa210-230)	mouse	not reported	TAU-5	Life Technologies (AHB0042)	not reported	chromogenic
26671985	Kanaan NM	2016	Tau	pS422, TNT1, TOC1, TauC3	qualitative	not applicable	9	6	6	stage II (2), stage III (5), stage IV (2)	Braak V (5), Braak VI (1)	67.2 ± 18.6	82.7 ± 11.7	81.0 ± 6.7	9/0	2/4	6/1	not applicable	not applicable	not applicable	BU-ADC, Banner Sun Health Research Institute	not reported	not reported	not reported	temporal lobe	CTE > CTRL	increase	CTE = AD	no change	not applicable	CTE tau labels with same antibodies for early, mature and advanced tangles as AD cases. Very sparse or no labelling seen for controls. Note: very little comparison of IHC between groups. Cleaved tau D421 was decreased in CTE compared to AD.	PLP-fixed, 50um section or formalin-fixed, 40um section	phospho-tau pS422	rabbit	not reported	not applicable	abcam (79415)	1:2500	chromogenic
																																	PAD exposed tau	mouse	not reported	TNT1	Binder/ Kanaan produced	1:400,000	chromogenic
																																	oligomeric tau	mouse	not reported	TOC1	Binder/ Kanaan produced	1:5000	chromogenic
																																	tau cleaved D421	mouse	not reported	TauC3	Binder/ Kanaan produced	1:10,000	chromogenic
26998921	Armstrong RA	2017	Tau	AT8	quantitative	density of tau pathology per image field	11	7	not applicable	not assessed	Braak I-II (2) Braak III-IV (5). NIA-AA scoring provided	70 ± 6.4	79 ± 8.8	not applicable	not reported	not reported	not applicable	not applicable	not applicable	not applicable	VA-BU-CLF	sport	american football, boxing	not reported	superior frontal gyrus, superior temporal gyrus, entorhinal cortex, amygdala, hippocampus	not applicable	not applicable	CTE = AD (NFTs)	no change	not applicable	astrocytic tangle density was increased in CTE compared to AD and neuritic plaques were increased in AD compared to CTE. Density of neuropil threads was higher in AD STG and amygdala, but in CA2 and CA4 was higher in CTE	PLP-fixed, paraffin embedded, 6 um sections	phospho-tau pS202/pT205	mouse	not reported	AT8	Pierce Endogen (no catalog provided)	1:2000	chromogenic
27391531	Armstrong RA	2017	Tau	AT8	quantitative	density of tau pathology per image field	8	not applicable	6	stage III (4), stage IV (4)	not applicable	71 ± 6.9	not applicable	74 ± 8.2	not reported	not applicable	not reported	not applicable	not applicable	not applicable	VA-BU-CLF, University of Birmingham Medical School, Medical Research Council Neurodegenerative disease Brain Bank - Kings College	sport	american football, boxing	not reported	superior colliculus	CTE = CTRL	no change	not applicable	not applicable	not applicable	no statistically significant difference in tau pathology between CTE and control in superior colliculus although controls did not have any tau whereas all CTE cases did have some. Less neurons counted in CTE.	formalin-fixed, paraffin embedded, 6 um sections	phospho-tau pS202/pT205	mouse	not reported	AT8	Pierce Endogen (no catalog provided)	1:2000	chromogenic
27770214	Armstrong RA	2017	Tau	AT8	quantitative	variance/mean spatial clusters	11	7	not applicable	not assessed	Braak I-II (2) Braak III-IV (5). NIA-AA scoring provided	70 ± 6.4	79 ± 8.8	not applicable	not reported	not reported	not applicable	not applicable	not applicable	not applicable	VA-BU-CLF	sport	american football, boxing	not reported	superior frontal gyrus, superior temporal gyrus, entorhinal cortex, amygdala, hippocampus	not applicable	not applicable	CTE = AD (distribution)	not applicable	not applicable	NFTs were more frequenctly in defined clusters in AD cases compared to CTE	PLP-fixed, paraffin embedded, 6 um sections	phospho-tau pS202/pT205	mouse	not reported	AT8	Pierce Endogen (no catalog provided)	1:2000	chromogenic
27793189	Cherry JD	2016	Tau	AT8	quantitative	density of tau+ tangles per mm2	48	not applicable	16	stage I & II (n=13), stage III & IV (n=35)	not applicable	44 ± 6 (stage I&II), 66 ± 2 (stage III&IV)	not applicable	76 ± 3	48/0	not applicable	16/0	RHI without CTE, 18	32 ± 4	18/0	VA-BU-CLF, Framingham Heart Study	sport	american football	not reported	dorsolateral frontal cortex	CTE > CTRL	increase	not applicable	not applicable	not applicable	number of years exposure to RHI had a significant correlation with AT8 labelling density	PLP-fixed, paraffin-embedded, 10um section	phospho-tau pS202/pT205	mouse	not reported	AT8	Pierce Endogen (no catalog provided)	1:2000	chromogenic
28413156	Combs B	2017	Tau	TNT2, Tau13	qualitative	not applicable	5	not applicable	3	stage II (1), stage III (3), stage IV (2)	not applicable	79.2 ± 7.6	not applicable	77, 84, 82	not reported	not applicable	1/2	PiD (4), CBD (4), PSP (5)	PiD (67.5 ± 8.0), CBD (60.5 ± 2.5), PSP (57.6 ± 3.0)	PiD (3/1), CBD (2/2), PSP (3/2)	Northwestern University, VA-BU-CLF	not reported	not reported	not reported	frontal cortex	CTE > CTRL	increase	not applicable	not applicable	CTE = CBD, PSP, PiD	TNT2 tau antibody specific for PAD exposure conformation of tau labelled CTE lesions similar to other tauopathies. No labelling in controls	not reported	PAD exposed tau	mouse	not reported	TNT2	Kanaan produced	1:200,000	chromogenic
																										CTE = CTRL		not applicable		CTE < CBD, PSP, PiD			tau (N-terminus)	mouse	not reported	Tau13	Kanaan produced	1:450,000	chromogenic
28524178	Seo JS	2017	Tau	PPP3CA. pS202/T205, pS396, pS199	quantitative	densitometry of chromogen label	6	not applicable	7	stage III (1), stage IV (5)	not applicable	79.8 ± 7.73	not applicable	75.9 ± 9.9	6/0	not applicable	6/1	not applicable	not applicable	not applicable	VA-BU-CLF	not reported	not reported	not reported	superior frontal, anterior temporal, posterior visual, superior parietal cortices	CTE > CTRL	increase	not applicable	not applicable	not applicable	phospho-tau S202/T205 and phospho-tau S396 were increased in CTE compared to controls. PPP3CA is involved in dephosphorylation and was decreased in CTE compared to controls. Note study included AD but did not compare to CTE	formalin-fixed paraffin-embedded	phospho-tau pS202/pT205	not reported	not reported	not reported	not reported	1:200	chromogenic
																										CTE > CTRL		not applicable		not applicable			phospho-tau pS396	not reported	not reported	not reported	not reported	not reported	chromogenic
																										CTE = CTRL		not applicable		not applicable			phospho-tau pS199	not reported	not reported	not reported	Abcam (no catalog provided)	1:200	chromogenic
																										CTE < CTRL		not applicable		not applicable			PPP3CA	not reported	not reported	not reported	Santa Cruz (no catalog provided)	1:200	chromogenic
29145658	Cherry JD	2018	Tau	AT8	qualitative	not applicable	45	23	15	stage I (n=7) stage II (n = 11), stage III (n = 13), stage IV (n=14)	stage IV (n=2) stage V (n = 7), stage VI (n = 14)	59.6 ± 20.2	64.5 ± 5.8	75 ± 11.6	45/0	11/12	7/8	not applicable	not applicable	not applicable	VA-BU-CLF, VA-ADC, Emory ADRC	sport, military	american football, soccer	not reported	frontal cortex	CTE > CTRL	increase	not applicable	not applicable	not applicable	AT8 tau labelling was only qualitatively compared between control and CTE groups	PLP-fixed, paraffin embedded, 20um sections	phospho-tau pS202/pT205	mouse	not reported	AT8	Pierce Endogen (no catalog provided)	not reported	chromogenic
29298849	Moszczynski AJ	2018	Tau	pT175, pT231, T22	semi-quantitative	score from - to +++	5	not applicable	5	not reported	not applicable	67.2 ± 12.1	not applicable	68.2 ± 11.5	5/0	not applicable	5/0	CTE-ALS (5)	50 ± 13.2	5/0	VA-BU-CLF	not reported	not reported	not reported	hippocampus, spinal cord	CTE > CTRL	increase	not applicable	not applicable	CTE = CTE+ALS	CTE and CTE+ALS cases showed similar levels of all phospho-tau antibodies investigated in hippocampus. Little to no labelling in controls. Tau pathology observed in spinal cord of both CTE groups	PLP-fixed, paraffin embedded, 6um sections	phospho-tau pT175	rabbit	not reported	pThr175	21st Century (no catalog provided)	1:1000	chromogenic
																										CTE > CTRL		not applicable		CTE = CTE+ALS			phospho-tau pT231	rabbit	not reported	pThr231	ThermoFisher Scientific (no catalog provided)	1:1000	chromogenic
																										CTE > CTRL		not applicable		CTE > CTE+ALS			tau oligomer	rabbit	not reported	T22	Millipore (no catalog provided)	1:500	chromogenic
30053297	Adams JW	2018	Tau	AT8	quantitative	number of NFTs per mm2	86	not applicable	110	average stage 3.13	n	70.1 ± 1.1	not applicable	not reported	not reported	not applicable	not reported	CTE + LBD (36)	12.2 ± 0.5	not reported	UNITE, Framingham Heart Study, BU-ADC	sport	american football, ice hockey, boxing, soccer, rugby, martial arts	professional, amateur	dorsolateral frontal cortex	CTE > CTRL	increase	not applicable	not applicable	CTE < CTE + LBD	The density of neurofibrillary tangles by AT8 immunostaining was increased in CTE and further increased in CTE with neocortical LBD compared to CTE alone and controls	PLP-fixed paraffin-embedded, 10um sections	phospho-tau pS202/pT205	mouse	not reported	AT8	Pierce Endogen (no catalog provided)	1:2000	chromogenic
30194648	Hsu ET	2018	Tau	AT8	quantitative	percent area labelled	14	3	6	stage III (n = 5), stage IV (n = 9)	at least A2B3C3	60-69 decade only reported	70-79 decade only reported	60-69 decade only reported	not reported	not reported	not reported	FTD (n = 3	80-89 decade only reported	not reported	VA-BU-CLF	not reported	not reported	not reported	superior frontal cortex	not applicable	not applicable	CTE = AD	no change	CTE = FTD	correlated white and grey matter tau % area with astrogliosis. No statistical comparison of disease groups. CTE stage III tau was less than stage IV and AD.		phospho-tau pS202/pT205	mouse	not reported	AT8	ThermoFisher Scientific (no catalog provided)	1:1000	chromogenic
30299493	Walt GS	2018	Tau	phospho-tau	semi-quantitative	score from 0 - 3	9	not applicable	not applicable	stage I (1), stage II (4), stage III (3), stage IV (1)	not applicable	63.3 ± 15.5	not applicable	not applicable	9/0	not applicable	not applicable	ALS (146)	70.7 ± 9.9	143/3	VABBB	military	not applicable	not applicable	middle frontal cortex, spinal cord	not applicable	not applicable	not applicable	not applicable	CTE-ALS > ALS	frequency and severity of tau pathology was increased in the middle frontal cortex of ALS+CTE cases compared to ALS alone. Also increased severity of tau pathology in all levels of the spinal cord, however no statistically significant difference in tau frequency in spinal cord.	formalin-fixed	phospho-tau	not reported	not reported	not reported	not reported	not reported	chromogenic
30564964	Armstrong RA	2019	Tau	AT8	quantitative	counts per field	4	7	not applicable	not reported	low ADNC (3), intermediate ADNC (4),	range 60-70	range 70-90	not applicable	4/0	3/4	not applicable	CTE-ADNC (7)	range 65-80	7/0	VA-BU-CLF	sport	american football, boxing	not reported	superior frontal gyrus, temporal pole, superior temporal gyrus, entorhinal cortex,	not applicable	not applicable	CTE < AD	decrease	CTE = CTE + ADNC	compared to AD cases (albeit low pathology grading) CTE cases had less NFTs, neuropil threads, dot like grains and surviving neurons. No significant differences between CTE and CTE-ADNC except decreased vacuoles in CTE. Tau in upper cortical layers in CTE compared to lower layers in AD.	paraffin	phospho-tau pS202/pT205	mouse	not reported	AT8	Pierce Endogen (no catalog provided)	1:2000	chromogenic
31183671	Standring OJ	2019	Tau	AT8	quantitative	number of positive pixels per mm2	251	230	282	stage I (37), stage II (54), stage III (97), stage IV (63)	not reported	59.7 ± 1.2 (SEM)	84.3 ± 0.7 (SEM)	74.6 ± 1.5 (SEM)	251/0	135/95	176/106	CTE + AD (44)	75.5 ± 1.7 (SEM)	43/1	Framingham Heart Study, UNITE, BU-ADC	sport or military	american football, ice hockey, boxing, soccer, rugby, martial arts	professional, amateur	frontal and parietal cortex	CTE > CTRL	increase	not applicable	not applicable	CTE < CTE + CAA	AT8 labeling density was significantly increased in sulcus of CTE cases compared to controls. CTE cases with CAA had more tau than those with CTE alone. Note: didn't report tau in CTE + AD cases	PLP-fixed paraffin-embedded, 10um sections	phospho-tau pS202/pT205	mouse	not reported	AT8	Pierce Endogen (no catalog provided)	1:2000	chromogenic
32390044	Arena JD	2020	Tau	4R, 3R, GT7, GT38, CP13, PHF, AT100, pS262, TauC3	semi-quantitative	score from - to +++	14	6	not applicable	not reported	Braak stage V or VI	range 40-89	range 60-89	not applicable	14/0	4/2	not applicable	ARTAG/PART (8), PiD (6), PSP (6), CBD (6)	ARTAG/PART (50-89), PiD (50-89), PSP (60-89), CBD (50-89)	ARTAG/PART (5/3), PiD (5/1), PSP (6/0), CBD (5/1)	Glasgow TBI Archive, UPenn CNDR	sport	american football, rugby, soccer, boxing,	not reported	not specified - areas with CTE lesions or other hallmark pathology for disease group	not applicable	not applicable	CTE < AD	no change	CTE = PiD, none in other diseases	astroglial tau in CTE is 4R+ but not 3R. Other tau antibodies label CTE in a similar manner to other diseases including AD.	formalin-fixed paraffin-embedded, 8um sections	3R tau	mouse	not reported	3R	Millipore (no catalog provided)	1:6000	chromogenic
																												CTE = AD		CTE = other diseases			4R tau	mouse	not reported	4R	Millipore (no catalog provided)	1:400	chromogenic
																												CTE < AD		CTE > other diseases			conformation-dependent tau	mouse	not reported	GT7	Penn CNDR	1:1000	chromogenic
																												CTE < AD		CTE > other diseases			conformation-dependent tau	mouse	not reported	GT38	Penn CNDR	1:1000	chromogenic
																												CTE = AD		CTE = other diseases			phospho-tau pS396/pS404	mouse	not reported	PHF-1	Peter Davis (gift)	1:1000	chromogenic
																												CTE = AD		CTE = other diseases			phospho-tau pS202/pT205	mouse	not reported	CP13	Peter Davis (gift)	1:1000	chromogenic
																												CTE = AD		CTE = other diseases			phospho-tau pS212/pT214	mouse	not reported	AT100	ThermoFisher Scientific (no catalog provided)	1:1000	chromogenic
																												CTE = AD		CTE > other diseases			phospho-tau pS262	rabbit	not reported	pS262	Millipore (no catalog provided)	1:1000	chromogenic
																												CTE = AD		CTE > other diseases			tau cleaved D421	mouse	not reported	TauC3	Millipore (no catalog provided)	1:1000	chromogenic
33426528	Arena JD	2020	Tau	CP13, GT38	quantitative	depth to crest ratio of tau profiles per mm2	22	6	not applicable	stage I/II (11), stage III/IV (11)	high ADNC (4), intermediate ADNC (2)	range 40-89	range 60-89	not applicable	22/0	4/2	not applicable	not applicable	not applicable	not applicable	Glasgow TBI Archive, UPenn CNDR	sport, accident, assault	soccer, american football, rugby union, boxing, mixed sport	not reported	frontal, angular and temporal cortex depending on lesion location	not applicable	not applicable	NFTs CTE = AD, Tau+ astrocytes CTE > AD	not change	not applicable	depth to crest ratio for astrocytic tau is high for CTE but not AD, depth to crest ratio for neuronal tau is similar between CTE and AD (more even distribution between gyrus and sulcus). Suggests sulcal astrocytic tau is more characteristic of CTE than neuronal tau.	formalin-fixed paraffin-embedded, 8um sections	phospho-tau pS202/pT205	mouse	not reported	CP13	Peter Davis (gift)	1:1000	chromogenic
																										not applicable		NFTs CTE = AD, Tau+ astrocytes CTE > AD		not applicable			conformation-dependent tau	mouse	not reported	GT38	Penn CNDR	1:1000	chromogenic
33980303	Cherry JD	2021	Tau	3R, 4R, AT8	quantitative	density of tau+ tangles per mm2	41	50	not applicable	stage II (10), stage III (15), stage IV (16)	Braak I-II (8), Braak III-IV (21), Braak V-VI (21)	stage II (45.5 ± 14.4), stage III (67.7 ± 12.7), stage IV (74.81 ± 7.7)	Braak I-II (87.4 ± 10.1), Braak III-IV (86.1 ± 7.4), Braak V-VI (83.1 ± 5.7)	not applicable	41/0	38/22	not applicable	not applicable	not applicable	not applicable	VA-BU-CLF, Framingham Heart Study, BU-ADC	not reported	not reported	not reported	Hippocampus (CA1, CA2/3, CA4, subiculum), temporal cortex grey and white matter	not applicable	not applicable	CTE ≠ AD (regional differences, see findings)	not applicable	not applicable	CA4, CA2/3: more tau+ cells/mm2 in CTE III and IV compared to AD braak III-IV and V-VI; CA1 and subiculum: similar tau+ cells/mm2 in CTE III and AD III-IV, and CTE IV and AD V-VI; Temporal lobe grey matter: similar tau+ cells/mm2 in CTE III and AD III-IV. AD V-VI had more 4R than 3R and more of both than CTE IV; temporal lobe white matter: more tau in CTE than AD, but almost exclusively 4R in bot…	PLP-fixed paraffin-embedded	3R tau	mouse	not reported	RD3 (8E6/C11)	Rohan de Silva (gift)	1:6000	fluorescence
																																	4R tau	mouse	not reported	ET3	Peter Davis (gift)	1:200	fluorescence
																																	phospho-tau pS202/pT205	mouse	not reported	AT8	Pierce Endogen (no catalog provided)	1:2000	fluorescence
34626223	Kaufman S.K.	2021	Tau	AT8	quantitative	tau+ tangles per mm2 and tau+ pixels per mm2	27	5	4	stage I (n = 3), stage II (7), stage III (15), stage IV (2)	Braak V (2), Braak VI (2)	49 ± 19.1	67.5 ± 6.6	54.2 ± 17	27/0	3/1	4/1	FTD (1)	80	0/1	VA-BU-CLF, BU-ADC	sport	american football, soccer, ice hockey, boxing	professional, college, high school	amgydala/entorhinal cortex, thalamus/STN, basal ganglia, midbrain, anterior cingulate, lateral frontal cortex, hippocampus with lateral geniculate nucleus, inferior parietal cortex, superior temporal cortex, upper pons, cerebellum	CTE > CTRL	increase	CTE < AD (in EC), CTE = AD (other regions)	no change	not applicable	increased tau cell density and tau+ pixels in CTE compared to controls. Tau increases as CTE stage increases. Tau in EC is greater in AD than CTE	PLP-fixed paraffin-embedded, 10um sections	phospho-tau pS202/pT205	mouse	not reported	AT8	Pierce Endogen (no catalog provided)	1:2000	chromogenic

## Sheet: Beta-Amyloid
Beta-Amyloid
ARTICLE AND MARKER INFORMATION					STUDY DESIGN AND CHARACTERISTICS OF SUBJECTS																				PATHOLOGICAL CHANGES							DETAILS OF IHC METHODOLOGY
PMID	First Author	Year	Category	Marker	Study Type	Quantitative Method	CTE (N)	AD (N)	CTRL (N)	CTE Severity (N)	AD Severity	Age CTE	Age AD	Age CTRL	Sex CTE (M/F)	Sex AD (M/F)	Sex CTRL (M/F)	Other Diseases (N)	Age Other Disease Groups	Sex Other Disease Groups (M/F)	Brain Bank	Head Injury Exposure	Sport	Level of Play	Brain Region(s) Examined	CTE vs. CTRL Comparison	CTE vs. CTRL Summary	CTE vs. AD Comparison	CTE vs AD Summary	CTE vs Other Disease Comparison	Findings	Tissue Type	Antigen/Stain	Antibody Host Species	RRID	Antibody Clone	Antibody Vendor (Catalog No.)	Antibody Concentration	IHC Method
1285493	Hof PR	1992	Beta-Amyloid	Beta-Amyloid	qualitative	not applicable	3	8	not applicable	not assessed	not assessed	58y, 63y, 69y	80.3 ±6.5	not applicable	not reported	not reported	not applicable	not applicable	not applicable	not applicable	University of Geneva School of Medicine, Mount Sinai Medical Centre	sport	boxing	professional	superior frontal, orbitofrontal, and occipital cortex. Hippocampus and entorhinal cortex	not applicable	not applicable	CTE < AD	decrease	not applicable	No widespread beta-amyloid or senile plaques observed in the three dementia pugilistica cases	formalin-fixed, 30um sections	thioflavin S stain	not applicable	not applicable	not applicable	not applicable	not applicable	stain
																																	Beta-amyloid	mouse	not reported	4G8	not applicable	1:4000	chromogenic
2191084	Roberts GW	1990	Beta-Amyloid	Beta-Amyloid	semi-quantitative	score from - to +++	20	20	20	not assessed	not assessed	63.6 ± 12.1	range 55-85	range 58-90	20/0	not reported	not reported	not applicable	not applicable	not applicable	Runwell Hospital	sport	boxing	professional, amateur	temporal lobe	CTE > CTRL	increase	CTE ≥ AD	no change	not applicable	very few plaques observed when no formic acid used in labelling protocol, however when formic acid was used the amount of plaques seen in dementia pugilistica cases was comparable if not more than that seen in AD cases.	formalin-fixed paraffin-embedded, 20um sections	Beta-amyloid	not reported	not reported	4D12/2/6	not reported	1:1000	chromogenic
25943889	Stein TD	2015	Beta-Amyloid	Beta-amyloid 1-40 and 1-42	qualitative	not applicable	114	319	not applicable	stage I (13), stage II (30), stage III (34), stage IV (37)	not reported	60 (SD not reported)	80 (SD not reported)	not applicable	not reported	not reported	not applicable	not applicable	not applicable	not applicable	VA-BU-CLF, BU-ADC	sport, military, other	boxing, american football, ice hockey,	not reported	dorsolateral frontal cortex	not applicable	not applicable	CTE < AD	decrease	CTE < CTE + AD	CTE and AD have similar frequency of diffuse plaques but more neuritic plaques in AD compared to CTE stage IV. Frequency of plaques increases with increasing CTE stage. Beta-amyloid 1-40 burden is lower in CTE compared to AD, although CTE cases with AD pathology show more sulcal than gyral beta-amyloid 1-40 compared to AD and CTE with low plaque load. Beta-amyloid 1-42 burden was similar between …	PLP-fixed paraffin-embedded, 10um sections	Beta-amyloid 1-40	not reported	not reported	not reported	Millipore (AB5074P)	1:2000	chromogenic
																										not applicable		CTE = AD		CTE < CTE + AD			Beta-amyloid 1-42	not reported	not reported	not reported	Millipore (AB5078P)	1:2000	chromogenic
30786665	Armstrong RA	2018	Beta-Amyloid	Beta-amyloid	quantitative	cluster size	6	10	not applicable	not reported	not reported	71.6 ± 8.2	78.2 ± 8.3	not applicable	8/0	3/7	not applicable	CBD (4), DLB (8), DS (11)	CBD (62.5 ± 8.01), DLB (71.5 ± 3.4), DS (40.7 ± 4.03)	CBD ( 2/2), DLB (8/0), DS (6/5)	VA-BU-CLF, Department of Neuropathology Kings College Brain Bank	sport	American football	not reported	superior frontal gyrus, lateral-occipito-temporal gyrus, parahippocampal gyrus and hippocampus	not applicable	not applicable	CTE < AD	decrease	CTE < CBD, DLB, DS	cluster size of diffuse plaques were smaller in CTE than CBD, DLB, DS. Cluster size of primitive deposits were smaller in CTE compared to AD and DS. No difference in classic deposits	formalin-fixed, paraffin-embedded, 7um sections	Beta-amyloid 1-42	rabbit	not reported	not reported	BH Anderton (Gift)	not reported	chromogenic
																																	Beta-amyloid 1-42	rabbit	not reported	not reported	Millipore (AB5078P)	1:2000	chromogenic
31183671	Standring OJ	2019	Beta-Amyloid	Beta-amyloid, CAA	quantitative	scoring of CAA severity	251	230	282	stage I (37), stage II (54), stage III (97), stage IV (63)	not reported	59.7 ± 1.2 (SEM)	84.3 ± 0.7 (SEM)	74.6 ± 1.5 (SEM)	251/0	135/95	176/106	CTE + AD (44)	75.5 ± 1.7 (SEM)	43/1	Framingham Heart Study, UNITE, BU-ADC	sport or military	american football, ice hockey, boxing, soccer, rugby, martial arts	professional, amateur	frontal, temporal, parietal, calcarine cortex and leptomeninges	CTE < CTRL	decrease	CTE < AD	decrease	CTE < CTE + AD	Overall frequency of CAA in CTE group was lower than CTRL, AD, and CTE + AD groups. Compared to AD cases, CTE cases had more severe CAA in frontal than parietal lobes and more severe CAA in leptomeningeal than intracortical vessels	PLP-fixed paraffin-embedded	Beta-amyloid	mouse	not reported	4G8	Biolegend	1:100,000	chromogenic
32337952	Armstrong RA	2020	Beta-Amyloid	Beta-amyloid	quantitative	number of plaques for each type in upper or lower cortical layers	6	10	not applicable	not reported	not reported	71.6 ± 8.2	78.2 ± 8.3	not applicable	8/0	3/7	not applicable	CBD (4), DLB (8), DS (11)	CBD (62.5 ± 8.01), DLB (71.5 ± 3.4), DS (40.7 ± 4.03)	CBD ( 2/2), DLB (8/0), DS (6/5)	VA-BU-CLF, Department of Neuropathology Kings College Brain Bank	sport	American football	not reported	superior frontal gyrus, lateral-occipito-temporal gyrus, parahippocampal gyrus and hippocampus	not applicable	not applicable	CTE ≠ AD	not applicable	CTE ≠ DS, DLB, CBD (CTE shows more even layer distribution for all plaque types)	primitive plaques were more frequently deposited in the upper cortical layers in AD and were more evenly distributed between layers in CTE.	formalin-fixed, paraffin-embedded, 7um sections	Beta-amyloid 1-42	rabbit	not reported	not reported	BH Anderton (Gift)	not reported	chromogenic
																																	Beta-amyloid 1-42	rabbit	not reported	not reported	Millipore (AB5078P)	1:2000	chromogenic

## Sheet: TDP-43
TDP43
ARTICLE AND MARKER INFORMATION					STUDY DESIGN AND CHARACTERISTICS OF SUBJECTS																				PATHOLOGICAL CHANGES							DETAILS OF IHC METHODOLOGY
PMID	First Author	Year	Category	Marker	Study Type	Quantitative Method	CTE (N)	AD (N)	CTRL (N)	CTE Severity (N)	AD Severity	Age CTE	Age AD	Age CTRL	Sex CTE (M/F)	Sex AD (M/F)	Sex CTRL (M/F)	Other Diseases (N)	Age Other Disease Groups	Sex Other Disease Groups (M/F)	Brain Bank	Head Injury Exposure	Sport	Level of Play	Brain Region(s) Examined	CTE vs. CTRL Comparison	CTE vs. CTRL Summary	CTE vs. AD Comparison	CTE vs AD Summary	CTE vs Other Disease Comparison	Findings	Tissue Type	Antigen/Stain	Antibody Host Species	RRID	Antibody Clone	Antibody Vendor (Catalog No.)	Antibody Concentration	IHC Method
20102526	King A	2010	TDP-43	TDP43, pTDP43	qualitative	not applicable	3	26	5	not reported	Braak stage III (3), stage IV (4), stage V (5), stage VI (14)	76, 62, 69	77.4 ± 10.4	74.0 ± 18.2	3/0	12/14	2/3	DLB (primary diagnosis, 3), CBD (3), PSP (5), MSA (4), HD (5)	DLB (74, 71, 88), CBD (71, 51, 83), PSP (70.4 ± 6.9), PiD (69 ± 2.5), MSA (67.8 ± 1.3), HD (60 ± 14.8)	DLB (3/0), CBD (2/1), PSP (4/1), PiD (5/0), MSA (2/2), HD (3/2)	MRC London Neurodegenerative Diseases Brain Bank	sport	boxing	not reported	hippocampus, entorhinal cortex, middle frontal gyrus, middle temporal gyrus, amygdala, basal ganglia	CTE > CTRL	increase	CTE > AD	increase	CTE > CBD, PSP, PiD, MSA, HD	neuronal intranuclear inclusions only seen in the three dementia pugilistica cases and four other AD cases with various comorbid pathology. No TDP43 in the control, PSP, Pick's disease, MSA or Huntington's disease cases. Some TDP43 in the AD cases	formalin-fixed, paraffin-embedded	TDP43	rabbit	not reported	not reported	Proteintech Group (no catalog number reported)	1:400	chromogenic
																																	phospho-TDP43	rabbit	not reported	pS409/410-2	Cosmo Bio Ltd (no catalog number reported)	1:4500	chromogenic
20720505	McKee AC	2010	TDP-43	TDP43	qualitative	not applicable	9	not applicable	12	not assessed	not applicable	67 ± 17.7	not applicable	not reported	9/0	not applicable	not reported	ALS (12), CTE+MND (3)	ALS: not reported; CTE+MND: 66, 49, 67	ALS: not reported; CTE+MND: 3/0	BU-ADC, Massachusetts ADC, Mount Sinai ADC	sport	american football, boxing, ice hockey	professional	spinal cord	CTE > CTRL	increase	not applicable	not applicable	CTE < CTE + MND	abundant TDP immunoreactivity in CTE, far greater density in CTE + MND cases. No TDP43 seen in controls	formalin-fixed, paraffin-embedded	TDP43	rabbit	not reported	not reported	Abcam (no catalog number reported)	1:1000	chromogenic
23208308	McKee A.C.	2013	TDP-43	TDP43	semi-quantitative	score from - to +++	68	not applicable	17	stage I (n = 7), stage II (n = 14), stage III (n = 15), stage IV (n = 15)	not applicable	59.5 ± 20.4	not applicable	32.6 ± 22.4	68/0	not applicable	16/1	not applicable	not applicable	not applicable	VA-BU-CLF, BU-ADC, Framingham Heart Study	sport, military	american football, ice hockey, wrestling, boxing	professional, semi-pro, college, amateur (high-school)	whole brain coronal slice	CTE > CTRL	increase	not applicable	not applicable	CTE < CTE + MND	TDP43 immunoreactivity was absent in controls but present in nearly all CTE cases and increased with pathology stage. Some cases classified as CTE-MND	formalin-fixed paraffin-embedded 10um sections and formalin-fixed coronal full hemisphere 50um slice	TDP43	not reported	not reported	not reported	not reported	not reported	chromogenic
34060470	Anderson E.N.	2021	TDP-43	pTDP43	qualitative	not applicable	18	not applicable	8	stage I-II (9), stage III-IV (9)	not applicable	67.6 ± 6.2	not applicable	68.9 ± 8.7	18/0	not applicable	8/0	not applicable	not applicable	not applicable	VA-BU-CLF	sport	american football, ice hockey	not reported	frontal cortex	CTE > CTRL	increase	not applicable	not applicable	not applicable	no TDP43 in controls, some in CTE cases, representative images show more TDP43 in severe CTE cases compared to mild CTE.	PLP-fixed, paraffin-embedded, 20um sections	phospho-TDP43	rabbit	not reported	not reported	Cosmo Bio Ltd (NC0877946)	not reported	fluorescence

## Sheet: Lewy Bodies
Lewy Bodies
ARTICLE AND MARKER INFORMATION					STUDY DESIGN AND CHARACTERISTICS OF SUBJECTS																				PATHOLOGICAL CHANGES							DETAILS OF IHC METHODOLOGY
PMID	First Author	Year	Category	Marker	Study Type	Quantitative Method	CTE (N)	AD (N)	CTRL (N)	CTE Severity	AD Severity	Age CTE	Age AD	Age CTRL	Sex CTE (M/F)	Sex AD (M/F)	Sex CTRL (M/F)	Other Diseases (N)	Age Other Disease Groups	Sex Other Disease Groups (M/F)	Brain Bank	Head Injury Exposure	Sport	Level of Play	Brain Region(s) Examined	CTE vs. CTRL Comparison	CTE vs. CTRL Summary	CTE vs. AD Comparison	CTE vs AD Summary	CTE vs Other Disease Comparison	Findings	Tissue Type	Antigen	Antibody Host Species	RRID	Antibody Clone	Antibody Vendor (Catalog No.)	Antibody Concentration	IHC Method
30053297	Adams JW	2018	Lewy Bodies	alpha synuclein	quantitative	percentage of cases with lewy body type	86	not applicable	110	average stage 3.13	n	70.1 ± 1.1	not applicable	not reported	not reported	not applicable	not reported	CTE + LBD (36)	12.2 ± 0.5	not reported	UNITE, Framingham Heart Study, BU-ADC	sport	american football, ice hockey, boxing, soccer, rugby, martial arts	professional, amateur	dorsolateral frontal cortex	not applicable	not applicable	CTE >AD (brainstem LBD only)	increase	CTE + LBD = LBD, AD + LBD, CTE+AD+LBD	similar proportion of CTE cases with LBD showed each type of LBD (olfactory, brainstem, limbic, neocortical, amygdala)	PLP-fixed paraffin-embedded, 10um sections	alpha synuclein	rabbit	not reported	polyclonal	Chemicon (no catalog number reported)	1:15000	chromogenic
23208308	McKee A.C.	2013	Lewy Bodies	alpha synuclein	semi-quantitative	score from - to +++	68	not applicable	17	stage I (n = 7), stage II (n = 14), stage III (n = 15), stage IV (n = 15)	not applicable	55.3 ± 21.8	not applicable	32.6 ± 22.4	51/0	not applicable	16/1	not applicable	not applicable	not applicable	VA-BU-CLF, BU-ADC, Framingham Heart Study	sport, military	american football, ice hockey, wrestling, boxing	professional, semi-pro, college, amateur (high-school)	whole brain coronal slice	CTE > CTRL	increase	not applicable	not applicable	not applicable	.No alpha synuclein in control cases. Very little alpha synuclein in the CTE cases studied. Only 5 of the CTE cases had any immunoreactivity and of those three had AD co-pathology diagnosis, one of which also had PD diagnosis	formalin-fixed paraffin-embedded 10um sections and formalin-fixed coronal full hemisphere 50um slice	alpha synuclein	not reported	not reported	not reported	not reported	not reported	chromogenic
34626223	Kaufman S.K.	2021	Lewy Bodies	alpha synuclein	semi-quantitative	score from - to +++	27	5	4	stage I (n = 3), stage II (7), stage III (15), stage IV (2)	Braak V (2), Braak VI (2)	49 ± 19.1	67.5 ± 6.6	54.2 ± 17	27/0	3/1	4/1	frontotemporal dementia (1)	80	0/1	VA-BU-CLF, BU-ADC	sport	american football, soccer, ice hockey, boxing	professional, college, high school	amgydala/entorhinal cortex, thalamus/STN, basal ganglia, midbrain, anterior cingulate, lateral frontal cortex, hippocampus with lateral geniculate nucleus, inferior parietal cortex, superior temporal cortex, upper pons, cerebellum	CTE = CTRL	no change	CTE = AD	no change	CTE < FTLD-tau	no alpha synuclein identified in any of the control, AD or CTE cases. The FTLD-tau case had moderate immunoreactivity.	PLP-fixed paraffin-embedded, 10um sections	alpha synuclein	not reported	not reported	not reported	not reported	not reported	chromogenic
6220852	Mann DM	1983	Lewy Bodies	not reported	semi-quantitative	score from - to +++	4	19	63	not assessed	not assessed	55.2 ± 1.0	84.7 ± 1.0	not reported	not reported	not reported	not reported	DS (1), PD (6), PSP (3), MND (8)	Down's syndrome (59y), Parkinson's disease (65.7 ± 7.5), Progressive supranuclear palsy (56.0 ± 7.5), Motor neuron disease (57.9 ± 2.2)	not reported	Department of Pathology, University of Manchester	not reported	not reported	not reported	locus ceruleus	CTE = CTRL	no change	CTE = AD	no change	CTE < PD, CTE = DS, PSP, MND	No lewy bodies identified in the locus ceruleus of dementia pugilistica, DS, PSP, AD or MND cases. Lewy bodies only identified in PD cases.	formalin-fixed paraffin-embedded	not reported	not reported	not reported	not reported	not reported	not reported	chromogenic

## Sheet: Astrogliosis
Astrogliosis
ARTICLE AND MARKER INFORMATION					STUDY DESIGN AND CHARACTERISTICS OF SUBJECTS																				PATHOLOGICAL CHANGES							DETAILS OF IHC METHODOLOGY
PMID	First Author	Year	Category	Marker	Study Type	Quantitative Method	CTE (N)	AD (N)	CTRL (N)	CTE Severity	AD Severity	Age CTE	Age AD	Age CTRL	Sex CTE (M/F)	Sex AD (M/F)	Sex CTRL (M/F)	Other Diseases (N)	Age Other Disease Groups	Sex Other Disease Groups (M/F)	Brain Bank	Head Injury Exposure	Sport	Level of Play	Brain Region(s) Examined	CTE vs. CTRL Comparison	CTE vs. CTRL Summary	CTE vs. AD Comparison	CTE vs AD Summary	CTE vs Other Disease Comparison	Findings	Tissue Type	Antigen	Antibody Host Species	RRID	Antibody Clone	Antibody Vendor (Catalog No.)	Antibody Concentration	IHC Method
27793189	Cherry JD	2016	astrogliosis	GFAP	quantitative	number of cells per mm2	48	not applicable	16	stage I & II (n=13), stage III & IV (n=35)	not applicable	44 ± 6 (stage I&II), 66 ± 2 (stage III&IV)	not applicable	76 ± 3	48/0	not applicable	16/0	repetitive head injury (RHI) without CTE, 18	32 ± 4	18/0	VA-BU-CLF, Framingham Heart Study	sport	american football	not reported	dorsolateral frontal cortex perpendicular to superior frontal sulcus	CTE = CTRL	no change	not applicable	not applicable	CTE = RHI	no difference in GFAP+ astrocytes between groups	PLP-fixed and paraffin-embedded	GFAP	not reported		not reported	Dako (catalog number not reported)	1:500	chromogenic
30194648	Hsu ET	2018	astrogliosis	GFAP	quantitative	percent area of immunoreactivity	14	3	6	stage III (n = 5), stage IV (n = 9)	at least A2B3C3	60-69 decade only reported	70-79 decade only reported	60-69 decade only reported	not reported	not reported	not reported	FTD (n = 3	80-89 decade only reported	not reported	VA-BU-CLF	not reported	not reported	not reported	superior frontal cortex	CTE = CTRL	no change	CTE < AD	decrease	CTE <FTD	Astrogliosis in CTE patients was more diffuse than that of AD and FTD patients. Astrocytic degeneration occurred in the white matter. Extent of white matter astrocytic degeneration correlated with overall astrogliosis but not overall tau pathology.	PLP-fixed, 50um sections	GFAP	mouse		not reported	Millipore (catalog number not reported)	1:1000	chromogenic
34019156	Chancellor KB	2021	astrogliosis	GFAP, CD44	quantitative	percent area of immunoreactivity	8	not applicable	8	stage II (n = 3), stage III (n = 5)	not applicable	55.9 ± 10.7	not applicable	55.6 ± 7.5	8/0	not applicable	8/0	not applicable	not applicable	not applicable	VA PTSD, VA-BU-CLF UNITE	sport	american football, martial arts	professional, college, amateur	dorsolateral frontal cortex	CTE = CTRL	no change	not applicable	not applicable	not applicable	no difference in GFAP immunoreactivity but CD44 immunoreactivity is increased indicating astrocyte activation.	fresh frozen, 10um sections	GFAP	mouse	AB_2294571	GA5	Millipore (IF03L)	1:1000	fluorescence
																										CTE > CTRL	increase	not applicable	not applicable	not applicable			CD44	rabbit	AB_764499	EPR1013Y	Abcam (1998-1)	1:2000	fluorescence
29145658	Cherry JD	2018	astrogliosis	NQO1	quantitative	number of cells per mm2	45	23	15	stage I (n=7) stage II (n = 11), stage III (n = 13), stage IV (n=14)	stage IV (n=2) stage V (n = 7), stage VI (n = 14)	59.6 ± 20.2	64.5 ± 5.8	75 ± 11.6	45/0	11/12	7/8	not applicable	not applicable	not applicable	VA-BU-CLF, VA-ADC, Emory ADRC	sport	american football, soccer, military	not reported	dorsolateral frontal cortex perpendicular to superior frontal sulcus	CTE > CTRL	increase	CTE > AD	increase	not applicable	NQO1 co-labeled with GFAP in CTE. Qualitative increase in NQO1 labeling in CTE compared to AD. Quantitative increase in CTE compared to controls.	PLP-fixed and paraffin-embedded, 20um section	NQO1	rabbit, mouse		A180 (cst antibody	Abcam (ab34173), Cell Signaling Technology (3187)	not reported	fluorescence/chromogenic

## Sheet: Microgliosis
Microgliosis
ARTICLE AND MARKER INFORMATION					STUDY DESIGN AND CHARACTERISTICS OF SUBJECTS																				PATHOLOGICAL CHANGES							DETAILS OF IHC METHODOLOGY
PMID	First Author	Year	Category	Marker	Study Type	Quantitative Method	CTE (N)	AD (N)	CTRL (N)	CTE Severity	AD Severity	Age CTE	Age AD	Age CTRL	Sex CTE (M/F)	Sex AD (M/F)	Sex CTRL (M/F)	Other Diseases (N)	Age Other Disease Groups	Sex Other Disease Groups (M/F)	Brain Bank	Head Injury Exposure	Sport	Level of Play	Brain Region(s) Examined	CTE vs. CTRL Comparison	CTE vs. CTRL Summary	CTE vs. AD Comparison	CTE vs AD Summary	CTE vs Other Disease Comparison	Findings	Tissue Type	Antigen	Antibody Host Species	RRID	Antibody Clone	Antibody Vendor (Catalog No.)	Antibody Concentration	IHC Method
22593173	Goldstein LE	2012	microgliosis	HLA-DR	qualitative	not applicable	8	not applicable	4	not assessed	not applicable	26.5 ± 9.4	not applicable	20.5 ± 2.6	8/0	not applicable	4/0	not applicable	not applicable	not applicable	BU-ADC	military; sport	american football; wrestling	amateur; professional	inferior frontal, dorsolateral frontal, parietal, and temporal cortices	CTE > CTRL	increase	not applicable	not applicable	not applicable	military and young athlete cases show large clusters of HLADR+ microglia in subcortical white matter underlying tau lesions, but not in unaffected regions distant from the tau lesions	formalin-fixed paraffin-embeded	HLA-DR	mouse	not reported	LN3	Invitrogen	not reported	chromogenic
27793189	Cherry JD	2016	microgliosis	Iba1, CD68	quantitative	number of cells per mm2	48	not applicable	16	stage I & II (n=13), stage III & IV (n=35)	not applicable	44 ± 6 (stage I&II), 66 ± 2 (stage III&IV)	not applicable	76 ± 3	48/0	not applicable	16/0	RHI without CTE, 18	32 ± 4	18/0	VA-BU-CLF, Framingham Heart Study	sport	american football	not reported	dorsolateral frontal cortex perpendicular to superior frontal sulcus	CTE = CTRL	no change	not applicable	not applicable	CTE = RHI	No increase in Iba1+ cells, but CD68+ cells increased. Duration of RHI exposure and the severity of CTE pathology was associated with reactive microglial morphology and increased numbers of CD68+ cells.	formalin-fixed and paraffin-embedded	Iba1	not reported	not reported	not reported	Wako	1:500	chromogenic
																										CTE > CTRL	increase	not applicable	not applicable	CTE > RHI			CD68	not reported	not reported	not reported	Vector	1:500	chromogenic
33278887	Cherry JD	2020	microgliosis	Iba1, TMEM119	quantitative	percent of Iba1+ cells labelled for TMEM119	46	not applicable	7	stage I & II CTE (n=13), stage III-IV (n = 33)	not applicable	43.3 ± 18.5 (stage I&II), 69.5 ± 12.1 (stage III&IV)	not applicable	70.4 ± 8.1	46/0	not applicable	4/3	not applicable	not applicable	not applicable	VA-BU-CLF UNITE, Framingham Heart Study	sport	american football	professional and amateur	dorsolateral frontal cortex	CTE > CTRL	increase	not applicable	not applicable	not applicable	lesion vessels in low and high stage CTE had more TMEM119- macrophages than control vessels and cases with no head injury exposure.	formalin-fixed and paraffin-embedded	Iba1	not reported	not reported	not reported	Wako	1:500	fluorescence
																																	TMEM119	not reported	not reported	not reported	Abcam	1:100	fluorescence

## Sheet: Axonopathy
Axonopathy
ARTICLE AND MARKER INFORMATION					STUDY DESIGN AND CHARACTERISTICS OF SUBJECTS																				PATHOLOGICAL CHANGES							DETAILS OF IHC METHODOLOGY
PMID	First Author	Year	Category	Marker	Study Type	Quantitative Method	CTE (N)	AD (N)	CTRL (N)	CTE Severity	AD Severity	Age CTE	Age AD	Age CTRL	Sex CTE (M/F)	Sex AD (M/F)	Sex CTRL (M/F)	Other Diseases (N)	Age Other Disease Groups	Sex Other Disease Groups (M/F)	Brain Bank	Head Injury Exposure	Sport	Level of Play	Brain Region(s) Examined	CTE vs. CTRL Comparison	CTE vs. CTRL Summary	CTE vs. AD Comparison	CTE vs AD Summary	CTE vs Other Disease Comparison	Findings	Tissue Type	Antigen	Antibody Host Species	RRID	Antibody Clone	Antibody Vendor (Catalog No.)	Antibody Concentration	IHC Method
22593173	Goldstein LE	2012	axonopathy	phospho-neurofilament heavy, axon degeneration	qualitative	not applicable	8	not applicable	4	not assessed	not applicable	26.5 ± 9.4	not applicable		8/0	not applicable	4/0	not applicable	not applicable	not applicable	BU-ADC	military; sport	american football; wrestling	amateur; professional	inferior frontal, dorsolateral frontal, parietal, and temporal cortices	CTE < CTRL	increase	not applicable	not applicable	not applicable	evidence of axon degeneration, axon retraction and axon dystrophy observed in subcortical white matter subjacent to cortical tau pathology and in perivascular areas. Not observed in controls	formalin-fixed paraffin-embedded	phospho-neurofilament heavy	mouse	not reported	SMI34	Abcam (no catalog number reported)	not reported	chromogenic
31308796	Bi B	2019	axonopathy	βIII tubulin, myelin associated glycoprotein	quantitative	densitometry of chromogenic label	5	not applicable	5	stage III (n=1), stage IV (n=4)	not applicable	77.2 ± 4.8	not applicable	76.2 ± 8.7	5/0	not applicable	5/0	not applicable	not applicable	not applicable	BU-ADC, VA-BU-CLF	not reported	not reported	not reported	unspecified cortex	CTE < CTRL	increase	not applicable	not applicable	not applicable	βIII tubulin and myelin-associated glycoprotein labelling is reduced in the grey and white matter of CTE cases compared to controls	formalin-fixed paraffin-embedded	βIII tubulin	mouse	not reported	2G10	Millipore (05-559)	1:100	chromogenic
																										CTE < CTRL	increase	not applicable	not applicable	not applicable			myelin associated glycoprotein	mouse	not reported	3C7	Abcam (ab89780)	1:100	chromogenic
34019156	Chancellor KB	2021	axonopathy	Olig2	quantitative	number of cells per mm2	8	not applicable	8	stage II (n = 3), stage III (n = 5)	not applicable	55.9 ± 10.7	not applicable	55.6 ± 7.5	8/0	not applicable	8/0	not applicable	not applicable	not applicable	VA PTSD, VA-BU-CLF UNITE	sport	american football, martial arts	professional, college, amateur	dorsolateral frontal cortex	CTE < CTRL		not applicable		not applicable	reduced number of Olig2+ oligodendroyctes and no difference in PDGFRa+ oligodendrocyte precursor cells in CTE cases compared to controls	fresh-frozen tissue, 16um sections	Olig2	rabbit	AB_2299035		Millipore (AB15328)	1:100	chromogenic
																										CTE = CTL	increase	not applicable	not applicable	not applicable		fresh-frozen tissue, 16um sections	PDGFRα	rabbit	AB_2162475		Abcam (ab71009	1:100	chromogenic
23208308	McKee A.C.	2013	axonopathy	phospho-neurofilament heavy	qualitative	not applicable	68	not applicable	17	stage I (n = 7), stage II (n = 14), stage III (n = 15), stage IV (n = 15)	not applicable	55.3 ± 21.8	not applicable	32.6 ± 22.4	68/0	not applicable	16/1	not applicable	not applicable	not applicable	VA-BU-CLF, BU-ADC, Framingham Heart Study	sport, military	american football, ice hockey, wrestling, boxing	professional, semi-pro, college, amateur (high-school)	unspecified cortex	CTE < CTRL		not applicable		not applicable	axonal injury apparent in all stages of CTE compared to controls. Axonal varicosities observed in stages I-II, severe diffuse axonal loss in cortex and white matter in stages III-IV	formalin-fixed paraffin-embedded	phospho-neurofilament heavy	mouse	not reported	SMI34	Abcam (no catalog number reported)	1:5000	chromogenic
32869318	Warling A.	2021	axonopathy	golgi stain	quantitative	measurement per cell	11	not applicable	5	stage I (n = 1), stage III (n = 5), stage IV (n = 5)	not applicable	79 ± 7	not applicable	76 ± 11	11/0	not applicable	4/1	not applicable	not applicable	not applicable	VA-BU-CLF, Miami Brain Endowment Bank, UC-California-Davis	sport	american football, ice hockey	not reported	frontal and occipital poles	CTE < CTRL	increase	not applicable	not applicable	not applicable	CTE tissue exhibited greater between-neuron variability in dendritic measures. Overall loss of dendrites and spines in CTE cases in frontal and occipital poles	formalin-fixed	not applicable	not applicable	not applicable	not applicable	not applicable	not applicable	not applicable
																											note - reduction of markers suggests increases axonopathy

[truncated: 2 more sheets: Vascular Dysfunction, Cell Stress]
